# Supplementary material for: Early Access to Medicines: Use of Multicriteria Decision Analysis (MCDA) as a Decision Tool in Catalonia (Spain)
Source: J Clin Med. 2022 Mar 1;11(5):1353. doi: 10.3390/jcm11051353 (PMC8910942; doi:10.3390/jcm11051353)
Supplement: Supplementary file 1 [file jcm-11-01353-s001.zip]

Archive with 1 entries (1 files):
- jcm-1585349-supplementary.pdf
